# Supplementary material for: Detection of AFB1 by Immunochromatographic Test Strips Based on Double-Probe Signal Amplification with Nanobody and Biotin–Streptavidin System
Source: Foods. 2024 Oct 25;13(21):3396. doi: 10.3390/foods13213396 (PMC11544864; doi:10.3390/foods13213396)
Supplement: Supplementary file 1 [file foods-13-03396-s001.zip]

Archive with 1 entries (1 files):
- foods-3248535-supplementary.pdf
